# Supplementary material for: Perioperative Glial Fibrillary Acidic Protein Is Associated with Long-Term Neurodevelopment Outcome of Infants with Congenital Heart Disease
Source: Children (Basel). 2021 Jul 29;8(8):655. doi: 10.3390/children8080655 (PMC8391328; doi:10.3390/children8080655)
Supplement: Supplementary file 1 [file children-08-00655-s001.zip]

Archive with 3 entries (3 files):
- File S1_GFAP and Neurodevelopment code.pdf
- FIle S2_R packages used.pdf
- Table S1.docx
